# Supplementary material for: Investigating the cardiorespiratory fitness gene COX7A2L in cardiomyocytes: Viability and mitochondrial function
Source: PLoS One. 2025 Jun 25;20(6):e0326249. doi: 10.1371/journal.pone.0326249 (PMC12194157; doi:10.1371/journal.pone.0326249)
Supplement: S2 File — Supplementary table 2 and 3. Available at https://doi.org/10.6084/m9.figshare.27721197.v1. (XLSX) [file pone.0326249.s002.xlsx]

## Sheet: Table 2 KD
	Basal (pmol/min/Cell count)			Maximal Respiration (pmol/min/Cell count)			Spare Respiratory Capacity (pmol/min/Cell count)			Proton Leak (pmol/min/Cell count)			Non-Mito Respiration (pmol/min/Cell count)			ATP Production (pmol/min/Cell count)			Coupling Efficiency (%)
Method.Effect	Estimate	Std.Error	p-value	Estimate	Std.Error	p-value	Estimate	Std.Error	p-value	Estimate	Std.Error	p-value	Estimate	Std.Error	p-value	Estimate	Std.Error	p-value	Estimate	Std.Error	p-value
Average Treatment	3.33	1.90253	0.178371	-1.235	3.45036	0.738482	-4.565	2.75174	0.172464	0.895	0.718827	0.301496	0.09	0.91246	0.92765	2.435	1.41585	0.160584	0.21	1.14134	0.865752
Average ISO	-1.525	1.90253	0.481418	3.91	3.45036	0.320441	5.44	2.75174	0.119219	0.735	0.718827	0.381803	-0.76	0.91246	0.466002	-2.265	1.41585	0.184904	-1.915	1.14134	0.191967
Average Treatment:ISO	-1.905	2.69058	0.529982	-0.05	4.87954	0.992315	1.855	3.89155	0.658466	-1.225	1.01657	0.314579	-0.47	1.29041	0.739848	-0.67	2.00231	0.754727	1.085	1.61409	0.549593
Average Treatment+Treatment:ISO	1.425	1.90253	0.508234	-1.285	3.45036	0.728469	-2.71	2.75174	0.380462	-0.33	0.718827	0.677395	-0.38	0.91246	0.705078	1.765	1.41585	0.280559	1.295	1.14134	0.338987

## Sheet: Table 3 OE
	Basal (pmol/min/Cell count)			Maximal Respiration (pmol/min/Cell count)			Spare Respiratory Capacity (pmol/min/Cell count)			Proton Leak (pmol/min/Cell count)			Non-Mito Respiration (pmol/min/Cell count)			ATP Production (pmol/min/Cell count)			Coupling Efficiency (%)
Method.Effect	Estimate	Std.Error	p-value	Estimate	Std.Error	p-value	Estimate	Std.Error	p-value	Estimate	Std.Error	p-value	Estimate	Std.Error	p-value	Estimate	Std.Error	p-value	Estimate	Std.Error	p-value
Average Treatment	0.9	3.5436	0.815924	-4.03	6.16129	0.559725	-4.93	6.99397	0.531674	0.23	1.48686	0.886888	-0.22	1.03928	0.842701	0.67	2.49517	0.805706	0.095	1.37206	0.949156
Average ISO	-1.86	3.5436	0.635978	4.295	6.16129	0.535907	6.155	6.99397	0.443632	-0.095	1.48686	0.953075	0.71	1.03928	0.53202	-1.765	2.49517	0.530338	-0.66	1.37206	0.6634
Average Treatment:ISO	-1.875	5.0114	0.733175	-2.985	8.71338	0.754515	-1.105	9.89096	0.918102	0.05	2.10274	0.982523	-0.98	1.46976	0.541407	-1.93	3.52871	0.622476	-0.985	1.94038	0.646679
Average Treatment+Treatment:ISO	-0.975	3.5436	0.801067	-7.015	6.16129	0.337577	-6.035	6.99397	0.451664	0.28	1.48686	0.862648	-1.2	1.03928	0.31252	-1.26	2.49517	0.648336	-0.89	1.37206	0.562785
